# Supplementary material for: Characterizing Methicillin-Resistant Staphylococcus spp. and Extended-Spectrum Cephalosporin-Resistant Escherichia coli in Cattle
Source: Animals (Basel). 2024 Nov 25;14(23):3383. doi: 10.3390/ani14233383 (PMC11640043; doi:10.3390/ani14233383)
Supplement: Supplementary file 1 [file animals-14-03383-s001.zip]

Archive with 5 entries (5 files):
- animals-3246669 Table S1a_Summary_Pheno-and genotypic characterization of E. coli.pdf
- animals-3246669 Table S1b_virulence factors.pdf
- animals-3246669 Table S1c_genes associated with antibiotic resistance.pdf
- animals-3246669 Table S2_Target Genes.pdf
- FigureS1_Splitstree.png
